# Supplementary material for: Inferring microevolution from museum collections and resampling: lessons learned from Cepaea
Source: PeerJ. 2017 Oct 27;5:e3938. doi: 10.7717/peerj.3938 (PMC5661451; doi:10.7717/peerj.3938)
Supplement: Data S1 — Allemansgeest, Empe, Lobith comparisons. Results of the chi-square homogeneity tests. Shell colour: Y, yellow; P, pink; B, brown. Banding: M, mid-banded (00300); T, three-banded (00345); F, five-banded (12345); O, other banding categories. [file peerj-05-3938-s001.xls]

## Sheet: Allemansgeest
Allemansgeest
1942-43				1943-2010					1942-2010
	chi	p				chi	p				chi	p
Colour	0.339	ns		Colour		2.816	ns		Colour		1.875	ns
Y ↓		ns		Y	↑		ns		Y	↑		ns
Banding	66.429	***		Banding		2.611	ns		Banding		13.398	**
M ↑	34.626	***		M	↓	5.16	*		M	↑	1.502	ns
T ↑	2.228	ns		T	↑	0.463	ns		T	↑	1.766	ns
F ↓	62.302	***		F	↑	0.116	ns		F	↓	7.597	**
YeU ↑	11.804	***		YeU	↑	3.383	ns		YeU	↑	12.474	***

## Sheet: Empe
Empe
1915-1951					1951-2010					1915-2010
		chi	p				chi	p				chi	p
Colour		22.001	***		Colour		11.037	**		Colour		2.133	ns
Y	↓	7.114	**		Y	↑	6.423	*		Y			ns
P	↑	13.415	***		P	↓	7.834	**		P			ns
B	↓	10.35	**		B	↑	3.612	ns		B			ns
Banding		1.242	ns		Banding		5.293	ns		Banding		5.912	ns
M			ns		M			ns		M			ns
T			ns		T			ns		T			ns
F			ns		F			ns		F			ns
YeU	↓	3.541	ns		YeU	↑	0.343	ns		YeU	↓	0.883	ns
fusions	↓	0.022	ns		fusions	↓	1.903	ns		fusions	↓	2.489	ns

## Sheet: Lobith
Lobith
1960-61					1961-62					1962-2010					1960-2010					1961-2010
		chi	p				chi	p				chi	p				chi	p				chi	p
Colour		4.438	*		Colour		4.793	*		Colour		0.009	ns		Colour		0.182	ns		Colour		1.144	ns
Y	↓				Y	↑				Y					Y					Y
Banding		4.966	ns		Banding		3.044	ns		Banding		28.123	***		Banding		18.473	***		Banding		12.504	**
M			ns		M			ns		M	↓	0.276	ns		M		0	ns		M			ns
T			ns		T			ns		T	↓	0.031	ns		T	↓		ns		T	↑		ns
F			ns		F			ns		F	↓	7.753	**		F	↓	4.941	*		F	↓	8.004	**
YeU	↓	2.834	ns		YeU	↑	22.637	***		O	↑	27.63	***		O	↑	18.435	***		O	↑	10.794	**
fusions	↑	0.123	ns		fusions	↓	0.357	ns		YeU	↑	0.267	ns		YeU	↑	3.387	ns		YeU	↑	9.324	**
										fusions			ns		fusions			ns		fusions			ns
